# Supplementary material for: Listeria monocytogenes Biofilms Are Planktonic Cell Factories despite Peracetic Acid Exposure under Continuous Flow Conditions
Source: Antibiotics (Basel). 2023 Jan 19;12(2):209. doi: 10.3390/antibiotics12020209 (PMC9952409; doi:10.3390/antibiotics12020209)
Supplement: Supplementary file 1 [file antibiotics-12-00209-s001.zip]

Archive with 1 entries (1 files):
- antibiotics-2130486-supplementary.pdf
